# Supplementary material for: A truncating mutation in the autophagy gene UVRAG drives inflammation and tumorigenesis in mice
Source: Nat Commun. 2019 Dec 12;10:5681. doi: 10.1038/s41467-019-13475-w (PMC6908726; doi:10.1038/s41467-019-13475-w)
Supplement: Supplementary file 4 — Source Data [file 41467_2019_13475_MOESM4_ESM.xlsx]

## Sheet: Figure 1
Source data for Fig. 1a
	Skeletal muscle	Ctrl; GFP-LC3 (n=10)										iUVRAG(FS); GFP-LC3/-Dox (n=10)										iUVRAG(FS); GFP-LC3 +Dox (n=10)
	Starvation 0h	9	7	8	8	11	11	10	12	10	9	18	12	11	14	7	9	10	9	11	13	9	9	10	11	6	10	12	10	6	7
	Starvation 48h	36	31	40	44	35	25	35	34	27	30	46	32	38	50	29	29	35	36	31	47	19	21	30	19	20	13	25	21	14	16
	Statistical analysis between different group: Two-way ANOVA with multiple comparisons using Graphpad Prism software
	ANOVA	Mean Diff.	95% CI of diff.	Significance	P value summary
	Ctrl: GFP-LC3 (0h vs. 48h)	-24.2	-30.47 to -17.93	Yes	****
	iUVRAG; GFP-LC3/-Dox (0h vs. 48h)	-25.9	-32.17 to -19.63	Yes	****
	Control; GFP-LC3(48h) vs iUVRAG; GFP-LC3/+Dox (48h)	13.9	7.628 to 20.17	Yes	****
	Liver	Ctrl; GFP-LC3 (n=10)										iUVRAG(FS); GFP-LC3/-Dox (n=10)										iUVRAG(FS); GFP-LC3 +Dox (n=10)
	Starvation 0h	3	3	3	1	3	4	5	2	2	3	7	5	7	2	2	3	4	4	3	2	2	3	0	1	1	0	1	0	0	0
	Starvation 48h	10	9	9	13	11	8	10	10	15	9	11	11	9	12	9	12	15	17	15	16	1	3	4	3	3	5	3	2	4	3
	Statistical analysis between different group: Two-way ANOVA with multiple comparisons using Graphpad Prism software
	ANOVA	Mean Diff.	95% CI of diff.	Significance	P value summary
	Ctrl: GFP-LC3 (0h vs. 48h)	-7.5	-9.904 to -5.096	Yes	****
	iUVRAG; GFP-LC3/-Dox (0h vs. 48h)	-8.8	-11.2 to -6.396	Yes	****
	Control; GFP-LC3(48h) vs iUVRAG; GFP-LC3/+Dox (48h)	7.3	4.896 to 9.704	Yes	****
	Heart	Ctrl; GFP-LC3 (n=10)										iUVRAG(FS); GFP-LC3/-Dox (n=10)										iUVRAG(FS); GFP-LC3 +Dox (n=10)
	Starvation 0h	13	6	6	4	5	8	15	13	10	11	13	9	11	8	16	11	5	5	6	6	6	3	3	4	3	6	2	5	3	4
	Starvation 48h	25	23	29	22	23	35	22	27	23	33	24	33	22	16	22	28	30	36	30	28	7	11	8	6	4	7	6	5	7	9
	Statistical analysis between different group: Two-way ANOVA with multiple comparisons using Graphpad Prism software
	ANOVA	Mean Diff.	95% CI of diff.	Significance	P value summary
	Ctrl: GFP-LC3 (0h vs. 48h)	-17.1	-22.27 to -11.93	Yes	****
	iUVRAG; GFP-LC3/-Dox (0h vs. 48h)	-17.9	-23.07 to -12.73	Yes	****
	Control; GFP-LC3(48h) vs iUVRAG; GFP-LC3/+Dox (48h)	19.2	14.03 to 24.37	Yes	****
	Colon	Ctrl; GFP-LC3 (n=10)										iUVRAG(FS); GFP-LC3/-Dox (n=10)										iUVRAG(FS); GFP-LC3 +Dox (n=10)
	Starvation 0h	3	4	4	5	5	3	2	1	2	1	4	2	1	3	2	3	2	1	0	1	2	1	4	2	2	1	2	1	1	2
	Starvation 48h	4	6	5	8	12	5	8	7	10	7	8	10	10	7	9	5	7	4	4	2	4	3	4	2	3	4	5	4	5	7
	Statistical analysis between different group: Two-way ANOVA with multiple comparisons using Graphpad Prism software
	ANOVA	Mean Diff.	95% CI of diff.	Significance	P value summary
	Ctrl: GFP-LC3 (0h vs. 48h)	-4.2	-6.608 to -1.792	Yes	****
	iUVRAG; GFP-LC3/-Dox (0h vs. 48h)	-4.7	-7.108 to -2.292	Yes	****
	Control; GFP-LC3(48h) vs iUVRAG; GFP-LC3/+Dox (48h)	3.1	0.6917 to 5.508	Yes	**
Source data for Fig. 1b
	LC3-II/LC3-I	Ctrl/+Dox			iUVRAG(FS)/-Dox			iUVRAG(FS)/+Dox
	Fed	0.515473	0.418785	0.394008	0.646605	0.453312	0.54291	0.636616	0.553996	0.521114
	Starved	0.96003	1.46858	1.31491	1.41016	1.23112	1.79392	0.55729	0.654873	0.33621
	Statistical analysis between different group: Two-way ANOVA with multiple comparisons using Graphpad Prism software
	ANOVA	Mean Diff.	95% CI of diff.	Significance	P value summary
	Ctrl (Fed vs. Starv)	0.8051	0.3114 to 1.299	Yes	**
	iUVRAG(FS)/-Dox (Fed vs. Starv.)	0.9308	0.4372 to 1.424	Yes	***
	iUVRAG(FS)/+Dox (Fed vs. Starv.)	-0.05445	-0.5481 to 0.4392	No	ns
	Ctrl (Starv.) vs iUVRAG(Starv.)	-0.7317	-1.225 to -0.2381	Yes	**
	iUVRAG(FS)/-Dox (Starv.) vs. iUVRAG(FS)/+Dox (Starv.)	-0.9623	-1.456 to -0.4686	Yes	***
	p62/actin	Ctrl/+Dox			iUVRAG(FS)/-Dox			iUVRAG(FS)/+Dox
	Fed	0.455032	0.420733	0.402513	0.511086	0.463914	0.483114	0.483859	0.449023	0.509302
	Starved	0.192017	0.146894	0.162617	0.238991	0.198577	0.216583	0.535342	0.5034	0.53127
	Statistical analysis between different group: Two-way ANOVA with multiple comparisons using Graphpad Prism software
	ANOVA	Mean Diff.	95% CI of diff.	Significance	P value summary
	Ctrl (Fed vs. Starv)	-0.2589	-0.3245 to -0.1934	Yes	****
	iUVRAG(FS)/-Dox (Fed vs. Starv.)	-0.268	-0.3335 to -0.2024	Yes	****
	iUVRAG(FS)/+Dox (Fed vs. Starv.)	0.04261	-0.02293 to 0.1081	No	ns
	Ctrl (Starv.) vs iUVRAG(Starv.)	0.3562	0.2906 to 0.4217	Yes	****
	iUVRAG(FS)/-Dox (Starv.) vs. iUVRAG(FS)/+Dox (Starv.)	0.3053	0.2397 to 0.3708	Yes	****
Source data for Fig. 1c
	N. of AV per 96 um^2	iUVRAG(FS)/-Dox		iUVRAG(FS)/+Dox
		Fed	Starved	Fed	Starved
		7	21	3	13
		6	14	4	10
		4	19	2	11
		4	22	4	12
		5	30	2	11
		7	21	5	16
		7	26	2	12
		6	27	6	14
		6	21	9	8
		10	23	6	9
			18	3	13
			23		6
			20		10
			27		13
			31		10
			33		13
			30		15
			25		15
			18		6
			25		11
			35		16
			20		10
			23		16
			27		13
			29		12
			16		15
			23		14
			20
			16
			17
	N=	10	30	11	27
	Mean	6.2	23.33	4.182	12
	SD	1.751	2.183	5.333	2.801
	Statistical analysis between different group: Two-way ANOVA with multiple comparisons using Graphpad Prism software
	ANOVA	Mean Diff.	95% CI of diff.	Significance	P value summary
	iUVRAG(FS)/-Dox (Fed) vs. /+Dox(Fed)	2.018	-2.557 to 6.593	No	ns
	iUVRAG(FS)/-Dox (Starv.) vs. /+Dox(Starv.)	11.33	8.556 to 14.11	Yes	****
	Average LD size	iUVRAG(FS)/-Dox		iUVRAG(FS)/+Dox
		Fed	Starved	Fed	Starved
		2	10	0	11
		0	7	3	20
		0	13	1	14
		2	7	4	15
		1	7	1	23
		0	8	2	9
		1	11	2	9
		2	15	2	22
		0	14	1	13
		2	15	3	17
		0	10	2	20
		1	13	2	15
			6		9
			14		13
			12		12
			11		20
			22		11
			18		10
			7		5
			11		16
			12		6
			7		16
			13		11
			13		11
			8		14
			5		25
			7		14
			18
			7
			10
	N=	12	12	30	27
	Mean	0.9167	1.917	11.03	14.11
	SD	0.9003	1.084	4.072	5.079
	Statistical analysis between different group: Two-way ANOVA with multiple comparisons using Graphpad Prism software
	ANOVA	Mean Diff.	95% CI of diff.	Significance	P value summary
	iUVRAG(FS)/-Dox (Fed) vs. /+Dox(Fed)	-1	-5.316 to 3.316	No	ns
	iUVRAG(FS)/-Dox (Starv.) vs. /+Dox(Starv.)	-3.078	-5.797 to -0.3583	Yes	*

## Sheet: Figure 2
Source data for Fig. 2a
	Liver	Ctrl; GFP-LC3 (n=13)													iUVRAG(FS); GFP-LC3/-Dox (n=11)											iUVRAG(FS); GFP-LC3 +Dox (n=10)
	PBS	0	0	2	4	3	1	0	3	2	0	5	2	1	2	0	0	0	0	1	1	3	2	1	4	1	1	2	0	0	0	1	0	0	2
	LPS	7	14	10	10	8	12	11	9	13	12	9	14	8	13	8	9	13	8	7	9	14	7	8		2	3	0	0	5	1	0	4	3	0
	Statistical analysis between different group: Two-way ANOVA with multiple comparisons using Graphpad Prism software
	ANOVA	Mean Diff.	95% CI of diff.	Significance	P value summary
	Ctrl: GFP-LC3 (0h vs. 48h)	-8.769	-10.95 to -6.588	Yes	****
	iUVRAG; GFP-LC3/-Dox (0h vs. 48h)	-8.327	-10.76 to -5.898	Yes	****
	Control; GFP-LC3(48h) vs iUVRAG; GFP-LC3/-Dox (48h)	8.738	6.4 to 11.08	Yes	****
	Colon	Ctrl; GFP-LC3 (n=10)										iUVRAG(FS); GFP-LC3/-Dox (n=10)										iUVRAG(FS); GFP-LC3 +Dox (n=10)
	PBS	3	0	1	0	1	0	0	2	1	2	1	0	0	0	2	0	1	1	1	0	0	0	0	0	0	0	1	0	0	1
	LPS	7	7	4	10	8	8	9	12	9	7	8	9	7	7	4	10	5	12	7	10	3	2	2	0	0	0	2	1	0	1
	Statistical analysis between different group: Two-way ANOVA with multiple comparisons using Graphpad Prism software
	ANOVA	Mean Diff.	95% CI of diff.	Significance	P value summary
	Ctrl: GFP-LC3 (0h vs. 48h)	-7.1	-9.075 to -5.125	Yes	****
	iUVRAG; GFP-LC3/-Dox (0h vs. 48h)	-7.3	-9.275 to -5.325	Yes	****
	Control; GFP-LC3(48h) vs iUVRAG; GFP-LC3/+Dox (48h)	7	5.025 to 8.975	Yes	****
	Lung	Ctrl; GFP-LC3 (n=10)										iUVRAG(FS); GFP-LC3/-Dox (n=10)										iUVRAG(FS); GFP-LC3 +Dox (n=10)
	PBS	5	4	3	5	7	7	5	7			7	4	7	1	2	3	2	6	3	5	1	1	2	2	1	2	1	1	3	2
	LPS	10	15	9	11	12	9	9	14	11		9	9	12	15	12	10	16	13	11		5	5	3	4	0	3	5	5	6	4
	Statistical analysis between different group: Two-way ANOVA with multiple comparisons using Graphpad Prism software
	ANOVA	Mean Diff.	95% CI of diff.	Significance	P value summary
	Ctrl: GFP-LC3 (0h vs. 48h)	-5.736	-8.438 to -3.034	Yes	****
	iUVRAG; GFP-LC3/-Dox (0h vs. 48h)	-7.889	-10.44 to -5.334	Yes	****
	Control; GFP-LC3(48h) vs iUVRAG; GFP-LC3/-Dox (48h)	7.111	4.556 to 9.666	Yes	****
Source data for Fig. 2b
	Bcl-2-associated Bec vs total Bec	IP: IgG	IP: Beclin1
		PBS/-Dox	PBS/-Dox	PBS/+Dox	LPS/-Dox	LPS/+Dox
		0	2.69851	2.59963	0.861449	2.73891
		0	2.91342	2.48092	1.37147	2.35662
		0	2.86985	2.87521	1.07604	3.36543
		0	2.41567	3.28456	1.41006	2.76938
	Mean	0	2.72436	2.81008	1.17976	2.80759
	SD	0	0.225738	0.356843	0.259404	0.416629
	Statistical analysis between different group: Two-way ANOVA with multiple comparisons using Graphpad Prism software
	ANOVA	Mean Diff.	95% CI of diff.	Significance	P value summary
	PBS/-Dox vs. LPS/-Dox	1.545	0.9124 to 2.177	Yes	****
	PBS/+Dox vs. LPS/-Dox	1.63	0.9981 to 2.263	Yes	****
	LPS/-Dox vs. LPS/+Dox	-1.628	-2.260 to -0.9956	Yes	****
	K63Ub-Bec vs Bec	IP: IgG	IP: Beclin1
		PBS/-Dox	PBS/-Dox	PBS/+Dox	LPS/-Dox	LPS/+Dox
		0	0	0	2.39804	0.814898
		0	0	0	2.00007	1.28261
		0	0	0	2.89354	1.08755
		0	0	0	2.54691	0.814946
	Mean	0	0	0	2.45964	1
	SD	0	0	0	0.370084	0.228064
	Statistical analysis between different group: Two-way ANOVA with multiple comparisons using Graphpad Prism software
	ANOVA	Mean Diff.	95% CI of diff.	Significance	P value summary
	LPS/-Dox vs. LPS/+Dox	1.46	1.035 to 1.884	Yes	****
Source data for Fig. 2c
	p40(phox)-PX-GFP puncta per cell	iUVRAG(FS)/-Dox		iUVRAG(FS)/+Dox
		PBS	LPS	PBS	LPS
		2	8	1	2
		1	6	1	2
		3	5	2	3
		3	10	0	4
		2	12	0	0
		2	8	2	2
		4	6	1	1
		1	6	2	1
		3	10	2	3
		2	4	3	4
		0	6	1	2
		1	5	2	1
		1	6	1	1
		2	9	2	2
		3	8	2	2
	N=	15	15	15	15
	Mean	2	7.267	1.467	2
	SD	1.069	2.251	0.8338	1.134
	Statistical analysis between different group: Two-way ANOVA with multiple comparisons using Graphpad Prism software
	ANOVA	Mean Diff.	95% CI of diff.	Significance	P value summary
	iUVRAG(FS)/-Dox (PBS) vs. (LPS)	-5.267	-6.65 to -3.883	Yes	****
	iUVRAG(FS)/+Dox (PBS) vs. (LPS)	-0.5333	-1.917 to 0.8502	No	ns

## Sheet: Figure 3
Source data for Fig. 3a
	Serum TNF-alpha	Ctrl/+Dox (n=3 mice)			iUVRAG(FS)/-Dox (n =3 mice)			iUVRAG(FS)/+-Dox (n =3 mice)
	PBS	0.00080533	0	0	0	0	0	0	0	0
	LPS	1.58676	1.15772	1.19429	1.52515	1.54157	1.5	1.41043	1.60732	1.45452
	Statistical analysis between different group: Two-way ANOVA with multiple comparisons using Graphpad Prism software
	ANOVA	Mean Diff.	95% CI of diff.	Significance	P value summary
	Ctrl; PBS vs iUVRAG(FS)/-Dox; PBS	0.0002684	-0.291 to 0.2916	No	ns
	Ctrl; PBS vs iUVRAG(FS)/+Dox; PBS	0.0002684	-0.291 to 0.2916	No	ns
	iUVRAG(FS)/-Dox; PBS vs iUVRAG(FS)/+Dox; PBS	0	-0.2913 to 0.2913	No	ns
	Ctrl; LPS vs iUVRAG(FS)/-Dox; LPS	-0.2093	-0.5006 to 0.08198	No	ns
	Ctrl; LPSvs iUVRAG(FS)/+Dox; LPS	-0.1778	-0.4691 to 0.1135	No	ns
	Serum IL-6	Ctrl/+Dox (n=3 mice)			iUVRAG(FS)/-Dox (n =3 mice)			iUVRAG(FS)/+-Dox (n =3 mice)
	PBS	0	0	0	0	0.00529983	0	0	0	0
	LPS	17.0092	15.8312	17.2689	16.3572	17.1316	16.1953	16.9108	17.4502	17.6377
	Statistical analysis between different group: Two-way ANOVA with multiple comparisons using Graphpad Prism software
	ANOVA	Mean Diff.	95% CI of diff.	Significance	P value summary
	Ctrl; PBS vs iUVRAG(FS)/-Dox; PBS	-0.001767	-1.11 to 1.107	No	ns
	Ctrl; PBS vs iUVRAG(FS)/+Dox; PBS	0	-1.108 to 1.108	No	ns
	iUVRAG(FS)/-Dox; PBS vs iUVRAG(FS)/+Dox; PBS	0.001767	-1.107 to 1.11	No	ns
	Ctrl; LPS vs iUVRAG(FS)/-Dox; LPS	0.1417	-0.9666 to 1.25	No	ns
	Ctrl; LPSvs iUVRAG(FS)/+Dox; LPS	-0.6298	-1.738 to 0.4785	No	ns
	Serum IFN-beta	Ctrl/+Dox (PBS; n=4 mice, LPS; n=3)					iUVRAG(FS)/-Dox (PBS; n=4 mice, LPS; n=5)					iUVRAG(FS)/+-Dox (n =4 mice)
	PBS	0	0	0	0		0	0	0	0		0	0	0	0
	LPS	0.215099	0.136886	0.1084			0.283384	0.269148	0.267556	0.2174	0.111499	0.215099	0.136886	0.234115	0.1894
	Statistical analysis between different group: Two-way ANOVA with multiple comparisons using Graphpad Prism software
	ANOVA	Mean Diff.	95% CI of diff.	Significance	P value summary
	Ctrl; PBS vs iUVRAG(FS)/-Dox; PBS	0	-0.09391 to 0.09391	No	ns
	Ctrl; PBS vs iUVRAG(FS)/+Dox; PBS	0	-0.09391 to 0.09391	No	ns
	iUVRAG(FS)/-Dox; PBS vs iUVRAG(FS)/+Dox; PBS	0	-0.09391 to 0.09391	No	ns
	Ctrl; LPS vs iUVRAG(FS)/-Dox; LPS	-0.07634	-0.1733 to 0.02066	No	ns
	Ctrl; LPSvs iUVRAG(FS)/+Dox; LPS	-0.04041	-0.1418 to 0.06102	No	ns
	Serum IL-1beta	Ctrl/+Dox (PBS; n=3 mice, LPS; n=5)					iUVRAG(FS)/-Dox (PBS; n=3 mice, LPS; n=5)					iUVRAG(FS)/+-Dox (PBS; n=3 mice, LPS; n=5)
	PBS	0	0	0			0	0	0			0	0	0
	LPS	0.661032	0.551375	0.557334	0.441717	0.311796	0.342786	0.75877	0.199754	0.546607	0.404767	1.56213	0.719437	1.24866	1.10562	1.25462
	Statistical analysis between different group: Two-way ANOVA with multiple comparisons using Graphpad Prism software
	ANOVA	Mean Diff.	95% CI of diff.	Significance	P value summary
	Ctrl; PBS vs iUVRAG(FS)/-Dox; PBS	0	-0.4837 to 0.4837	No	ns
	Ctrl; PBS vs iUVRAG(FS)/+Dox; PBS	0	-0.4837 to 0.4837	No	ns
	iUVRAG(FS)/-Dox; PBS vs iUVRAG(FS)/+Dox; PBS	0	-0.4837 to 0.4837	No	ns
	Ctrl; LPS vs iUVRAG(FS)/-Dox; LPS	0.05411	-0.3205 to 0.4288	No	ns
	Ctrl; LPSvs iUVRAG(FS)/+Dox; LPS	-0.6734	-1.048 to -0.2988	Yes	***
	Serum IL-18	Ctrl/+Dox (PBS; n=3 mice, LPS; n=4)				iUVRAG(FS)/-Dox (n =4 mice)			iUVRAG(FS)/+-Dox (n =3 mice)
	PBS	0.010029	0.007	0		0.049	0	0	0	0.014228	0.022626
	LPS	0.171	0.129	0.217356	0.175319	0.124	0.112286	0.1438	0.51	0.354	0.432972
	Statistical analysis between different group: Two-way ANOVA with multiple comparisons using Graphpad Prism software
	ANOVA	Mean Diff.	95% CI of diff.	Significance	P value summary
	Ctrl; PBS vs iUVRAG(FS)/-Dox; PBS	-0.01066	-0.1128 to 0.09149	No	ns
	Ctrl; PBS vs iUVRAG(FS)/+Dox; PBS	-0.006608	-0.1088 to 0.09554	No	ns
	iUVRAG(FS)/-Dox; PBS vs iUVRAG(FS)/+Dox; PBS	0.004049	-0.0981 to 0.1062	No	ns
	Ctrl; LPS vs iUVRAG(FS)/-Dox; LPS	0.04647	-0.04908 to 0.142	No	ns
	Ctrl; LPSvs iUVRAG(FS)/+Dox; LPS	-0.2592	-0.3547 to -0.1636	Yes	****
Source data for Fig. 3c
	LPS+ATP	Ctrl/+Dox				iUVRAG(FS)/-Dox				iUVRAG(FS)/+Dox
	Cleaved IL-1beta vs pro-IL-1beta	0.9727	1.02762	0.999679	0.732361	1.01004	0.838845	1.05678	1.21063	2.63236	2.49338	2.26903	2.373
	Cleaved cas-1 vs pro-cas-1	1.02042	1.00346	0.976144	1	0.97107	0.978939	0.953849	0.93912	1.71497	1.80182	1.87658	2.22357
	Cleaved cas-11 vs pro-cas-11	1.14169	1.32125	1.21712	1.2747	1.08555	1.28555	0.970846	0.781555	0.994931	0.855463	1.43425	1.08738
	Statistical analysis between different group: Two-way ANOVA with multiple comparisons using Graphpad Prism software
	ANOVA (iUVRAG(FS)/-Dox vs iUVRAG(FS)/+Dox)	Mean Diff.	95% CI of diff.	Significance	P value summary
	Cleaved IL-1beta vs pro-IL-1beta	-1.413	-1.959 to -0.8663	Yes	**
	Cleaved cas-1 vs pro-cas-1	-0.9435	-1.442 to -0.4446	Yes	**
	Cleaved cas-11 vs pro-cas-11	-0.06213	-0.9031 to 0.7788	No	ns
Source data for Fig. 3d
	IL-1beta BMDM	Ctrl/+Dox (n = 7 mice)							iUVRAG(FS)/-Dox (n = 7 mice)							iUVRAG(FS)/+Dox (n = 7 mice)
	DMSO	0	0	0	2.929	2.929	2.641	2.929	0	0	0	3.216	2.641	2.929	2.641	0	0	0	2.641	2.641	2.929	2.354
	LPS+ATP	66.2541	66.1175	63.9315	40.1	39.9	69.629	69.629	71.8555	71.9921	70.8992	52.318	49.436	49.436	49.436	262.304	270.911	254.243	366.128	351.233	369.122	345.77
	LPS+ATP/Z-YVAD-FMK	0.40324	1.22296	0.53986	40.796	40.796	37.917	35.04	-0.14324	0.67648	0.53986	40.796	46.555	43.675	40.796	25.2681	25.4047	26.361	63.855	58.084	60.969	52.318
	Statistical analysis between different group: Two-way ANOVA with multiple comparisons using Graphpad Prism software
	ANOVA	Mean Diff.	95% CI of diff.	Significance	P value summary
	Ctrl; PBS vs iUVRAG(FS)/-Dox; PBS	0.3905	-38.91 to 39.69	No	ns
	Ctrl; PBS vs iUVRAG(FS)/+Dox; PBS	0.2209	-39.08 to 39.52	No	ns
	iUVRAG(FS)/-Dox; PBS vs iUVRAG(FS)/+Dox; PBS	-0.1696	-39.47 to 39.13	No	ns
	Ctrl; LPS+ATP vs iUVRAG(FS)/-Dox; LPS+ATP	0.0269	-39.27 to 39.32	No	ns
	Ctrl; LPS+ATP vs iUVRAG(FS)/+Dox; LPS+ATP	-257.7	-297 to -218.4	Yes	****
	Ctrl; LPS+ATP+Z-YVAD-FMK vs iUVRAG(FS)/-Dox; LPS+ATP+Z-YVAD-FMK	-2.311	-41.61 to 36.99	No	ns
	iUVRAG(FS)/+Dox; LPS+ATP vs iUVRAG(FS)/+Dox; LPS+ATP+Z-YVAD-FMK	272.5	233.2 to 311.8	Yes	****
Source data for Fig. 3f
	Serum IL-1beta (pg/ml)	iUVRAG(FS)/-Dox (PBS; n=3, LPS; n = 5, LPS+MCC950; n=4 mice)					iUVRAG(FS)/+Dox (PBS; n=3, LPS; n = 3, LPS+MCC950; n=4 mice)
	Saline	0	0	0			0	0	0
	LPS	0.689756	0.607236	0.736098	0.53122	0.529187	1.13935	1.05683	1.14098
	LPS+MCC950	0.399919	0.404797	0.321463	0.323496		0.611301	0.530407	0.407236	0.513333
	Statistical analysis between different group: Two-way ANOVA with multiple comparisons using Graphpad Prism software
	ANOVA	Mean Diff.	95% CI of diff.	Significance	P value summary
	iUVRAG(FS)/-Dox; Saline vs iUVRAG(FS)/+Dox; Saline	0	-0.17 to 0.17	No	ns
	iUVRAG(FS)/-Dox; LPS vs iUVRAG(FS)/+Dox; LPS	-0.4937	-0.6457 to -0.3417	Yes	****
	iUVRAG(FS)/-Dox; LPS+MCC950 vs iUVRAG(FS)/+Dox; LPS+MCC950	-0.1532	-0.3003 to -0.005956	Yes	*
	iUVRAG(FS)/-Dox; LPS vs iUVRAG(FS)/-Dox; LPS+MCC950	0.2563	0.1166 to 0.3959	Yes	***
	iUVRAG(FS)/+Dox; LPS vs iUVRAG(FS)/+Dox; LPS+MCC950	0.5968	0.4378 to 0.7558	Yes	****
Source data for Fig. 3g
	mtROS	iUVRAG(FS)/-Dox (n = 5 mice)					iUVRAG(FS)/+Dox (n = 5 mice)
	DMSO	1.10328	1.04835	0.995007	0.800529	1.05283	1.11364	0.926806	1.14402	1.15027	1.22302
	LPS+ATP	3.73489	4.46213	4.15566	4.05061	3.80614	7.69016	7.04497	7.58124	9.32974	7.81751
	LPS+ATP/MitoQ	1.07679	1.22925	1.16266	0.968183	1.08368	1.72304	1.10906	0.802591	1.53581	1.29133
	Statistical analysis between different group: Two-way ANOVA with multiple comparisons using Graphpad Prism software
	ANOVA	Mean Diff.	95% CI of diff.	Significance	P value summary
	DMSO:FS+DOX vs. DMSO:FS-DOX	0.1115	-0.6796 to 0.9027	No	ns
	LPS+ATP:FS+DOX vs. LPS+ATP:FS-DOX	3.851	3.060 to 4.642	Yes	****
	MitoQ:FS+DOX vs. MitoQ:FS-DOX	0.1883	-0.6029 to 0.9794	No	ns
Source data for Fig. 3h
	%Parkin on mitochondria	iUVRAG(FS)/-Dox (n = 3 exp. 20 cells/condition/exp)			iUVRAG(FS)/+Dox (n = 3 exp. 20 cells/condition/exp)
	PBS	0.10121	0.0579	0.035	0.057782	0.1057	0.06562
	LPS+ATP	0.4682	0.3678	0.3773	0.830057	0.86958	0.876815
	Statistical analysis between different group: Two-way ANOVA with multiple comparisons using Graphpad Prism software
	ANOVA	Mean Diff.	95% CI of diff.	Significance	P value summary
	PBS:FS+DOX vs. PBS:FS-DOX	0.01166	-0.08527 to 0.1086	No	ns
	LPS+ATP:FS+DOX vs. LPS+ATP:FS-DOX	0.4544	0.3575 to 0.5513	Yes	****
Source data for Fig. 3i
	BMDM IL-1beta (ng/ml)	iUVRAG(FS)/-Dox (n=4 exp.)				iUVRAG(FS)/-Dox (n=4 exp.)
	DMSO	0	0	0.00300086	0.00364098	0	0	0.00236092	0.000442196
	LPS+ATP	1.10608	1.007	1.06922	1.11783	1.84416	2.00041	2.21575	1.80159
	LPS+ATP/MitoQ	0.0106945	0.0106945	0.0171261	0.0171261	0.00941038	0.0132649	0.0145512	0.0132649
	Statistical analysis between different group: Two-way ANOVA with multiple comparisons using Graphpad Prism software
	ANOVA	Mean Diff.	95% CI of diff.	Significance	P value summary
	iUVRAG(FS)/-Dox; DMSO vs iUVRAG(FS)/+Dox; DMSO	0.001218	-0.1768 to 0.1792	No	ns
	iUVRAG(FS)/-Dox; LPS+ATP vs iUVRAG(FS)/+Dox; LPS+ATP	-0.8904	-1.068 to -0.7124	Yes	****
	iUVRAG(FS)/-Dox; LPS+ATP+MitoQ vs iUVRAG(FS)/+Dox; LPS+ATP+MitoQ	0.001287	-0.1767 to 0.1793	No	ns
	iUVRAG(FS)/+Dox; LPS+ATP vs iUVRAG(FS)/+Dox; LPS+ATP+MitoQ	1.953	1.775 to 2.131	Yes	****

## Sheet: Figure 4
Source data for Fig. 4b
	Total DAI Value
	Days	Ctrl/+Dox (n=16)																iUVRAG(FS)/+Dox (n=13)
	0	0	0	0	0	0	0	0	0	0	0	0	0	0	0	0	0	0	0	0	0	0	0	0	0	0	0	0	0	0	0
	1	0	0	0	0	0	0	0	0	0	0	0	0	0	0	1	0	0	0	0	0	0	0	0	0	0	0	0	0	0	7
	2	0	0	0	0	0	1	0	0	2	0	0	0	0	0	4	0	0	0	2	0	0	0	2	0	1	2	0	2	0	7
	3	0	2	0	2	2	0	0	0	0	0	2	0	0	2	3	0	1	0	2	0	2	0	0	4	4	2	0	4	4	10
	4	0	0	0	2	0	0	0	0	0	0	2	5	1	4	3	0	2	0	0	0	0	0	0	4	2	4	4	6	8	12
	5	1	0	2	2	3	6	6	8	0	6	2	1	0	1	2	4	2	2	0	2	2	2	6	6	10	4	4	4	8	12
	6	7	3	9	4	5	8	2	6	2	4	2	5	3	4	5	8	5	8	3	4	10	11	8	12	12	4	4	5	9	12
	7	10	4	6	8		6	4		6	6	5	6		6	5	8	10	10	10	12	12		12	12			12	8	12
	8		4	6	6		6	2		6	6	4	4		6	6	8		10	10		12		12	12			8	8	8
	9		4	4	6		4	2			6	4	3		4	4	6		6	10				12				6	8	6
	10		4	4	6		4	0			6	4	1		6	3	6		6	10				12				6	6	6
	Statistical analysis between different group: Student’s t-test using Graphpad Prism software
	T-Test	Mean Diff.	95% CI of diff.	Significance	P value summary
	Day 10: Ctrl/+Dox vs iUVRAG(FS)/+Dox	3.667 ± 1.152	1.21 to 6.123	Yes	**
Source data for Fig. 4c	DSS Colon Length	Ctrl/+Dox									iUVRAG(FS)/+Dox
	Day 0	6.85	8	8.63							5.65	6.1	5.5	6.9
	Day 10	7.19	6.7	7	8	7.5	8.2	8.06	7.58	7.5	6.2	6.1	6	7.7	7.2
	Statistical analysis between different group: Student’s t-test using Graphpad Prism software
	Unpaired t-test	Mean Diff.	95% CI of diff.	Significance	P value summary
	Day 0	-1.789 ± 0.5732	-3.263 to -0.3157	Yes	*
	Day 10	-0.8856 ± 0.3367	-1.619 to -0.152	Yes	*
Source data for Fig. 4e
	DSS-D10	Ctrl/+Dox (n = 6 mice)						iUVRAG(FS)/+Dox (n = 5 mice)
	Injury histology score	1	2	1	1	1	2	4	4	4	3	4
	Inflammation histology score	2	4	2	2	1	4	6	6	6	5	6
	Total histology score	2	4	2	2	1	4	6	6	5	6	6
	Statistical analysis between different group: Mann-Whitney U Test using Graphpad Prism software
	Mann Whitney U (Ctrl vs. iUVRAG(FS))	Median diff.	Ctrl/+Dox Median	iUVRAG(FS)/+Dox Median	Ctrl/+Dox Sum of Ranks	iUVRAG(FS)/+Dox Sum of Ranks	Significance	P value summary
	Injury histology score	3	1	4	21	45	Yes	**
	Inflammation histology score	4	2	6	21	45	Yes	**
	Total histology score	4	2	6	21	45	Yes	**
Source data for Fig. 4g
	p62/actin	Ctrl/+Dox			iUVRAG(FS)/+Dox
	D0	0.98776	1.0303	1.14086	1.10798	1.04014	1.06814
	D6	0.550492	0.54698	0.470375	1.02011	1.1143	0.980965
	Statistical analysis between different group: Two-way ANOVA with multiple comparisons using Graphpad Prism software
	ANOVA (Ctrl vs. iUVRAG(FS))	Mean Diff.	95% CI of diff.	Significance	P value summary
	D0	0.01912	-0.1364 to 0.1747	No	ns
	D6	0.5158	0.3603 to 0.6714	Yes	****
	LC3-II/LC3-I	Ctrl/+Dox			iUVRAG(FS)/+Dox
	D0	1.1575	1.03618	1.08564	1.02851	1.13255	0.996744
	D6	2.38037	2.64327	2.06433	0.813111	0.986547	1.07839
	Statistical analysis between different group: Two-way ANOVA with multiple comparisons using Graphpad Prism software
	ANOVA (Ctrl vs. iUVRAG(FS))	Mean Diff.	95% CI of diff.	Significance	P value summary
	D0	-0.0405	-0.4760 to 0.3950	No	ns
	D6	-1.403	-1.839 to -0.9678	Yes	****
Source data for Fig. 4h
	DSS-D6	Ctrl/+Dox				iUVRAG(FS)/+Dox
	Cleaved cas-1 vs pro-cas-1	0.993447	0.948401	1.05819	0.793447	1.86179	1.94232	1.85696	2.94232
	Cleaved IL-1beta vs pro-IL-1beta	0.86679	1.1401	0.993161	0.667902	5.83968	5.40568	4.3545	4.8545
	Cleaved IL-18 vs pro-IL-18	0.694651	0.746513	0.465129	0.594651	3.89335	3.33485	2.93349	4.09335
	Statistical analysis between different group: Student’s t-test using Graphpad Prism software
	Unpaired t test	Mean Diff.	95% CI of diff.	Significance	P value summary
	Cleaved cas-1 vs pro-cas-1	1.202	0.1903 to 2.215	Yes	*
	Cleaved IL-1beta vs pro-IL-1beta	4.197	3.147 to 5.246	Yes	**
	Cleaved IL-18 vs pro-IL-18	2.939	2.156 to 3.721	Yes	**
Source data for Fig. 4i
	IL-1beta	Ctrl/+Dox			iUVRAG(FS)/+Dox
	Day 0 DSS	0	1.94703	0.3935	0.121033	4.3817	0.486233
	Day 10 DSS	25.0066	25.0007	31.8326	54.1945	136.645	106.759
	Statistical analysis between different group: Two-way ANOVA with multiple comparisons using Graphpad Prism software
	ANOVA	Mean Diff.	95% CI of diff.	Significance	P value summary
	Ctrl/+Dox; Day 0 vs iUVRAG/-Dox; Day 0	-1.634	-56.61 to 53.34	No	ns
	Ctrl/+Dox; Day 10 vs iUVRAG/-Dox; Day 10	-71.92	-126.9 to -16.95	Yes	*
	IL-6	Ctrl/+Dox					iUVRAG(FS)/+Dox
	Day 0 DSS	0.430233	-1.02326	0.837209		0	0	0
	Day 10 DSS	21.8157	25.5912	18.9186	18.8023	36.5402	23.3259	26.3463	32.5232
	Statistical analysis between different group: Two-way ANOVA with multiple comparisons using Graphpad Prism software
	ANOVA	Mean Diff.	95% CI of diff.	Significance	P value summary
	Ctrl/+Dox; Day 0 vs iUVRAG/-Dox; Day 0	1.163	-11.64 to 13.97	No	ns
	Ctrl/+Dox; Day 10 vs iUVRAG/-Dox; Day 10	-3.065	-14.52 to 8.387	No	ns
	TNF-alpha	Ctrl/+Dox				iUVRAG(FS)/+Dox
	Day 0 DSS	0	0	0		0	0	0	0
	Day 10 DSS	3.90256	6.2359	5.00513		4.8641	9.32564	4.40256
	Statistical analysis between different group: Two-way ANOVA with multiple comparisons using Graphpad Prism software
	ANOVA	Mean Diff.	95% CI of diff.	Significance	P value summary
	Ctrl/+Dox; Day 0 vs iUVRAG/-Dox; Day 0	0	-3.326 to 3.326	No	ns
	Ctrl/+Dox; Day 10 vs iUVRAG/-Dox; Day 10	-1.15	-4.705 to 2.406	No	ns
	IL-18	Ctrl/+Dox					iUVRAG(FS)/+Dox
	Day 0 DSS	0.3688	0.2808	0.5728			0.3328	0.4028	0.4588
	Day 10 DSS	1.2848	0.7588	0.5908	0.6428	0.6828	2.8968	2.8748	1.8508	1.6568
	Statistical analysis between different group: Two-way ANOVA with multiple comparisons using Graphpad Prism software
	ANOVA	Mean Diff.	95% CI of diff.	Significance	P value summary
	Ctrl/+Dox; Day 0 vs iUVRAG/-Dox; Day 0	0.009333	-0.9487 to 0.9673	No	ns
	Ctrl/+Dox; Day 10 vs iUVRAG/-Dox; Day 10	-1.528	-2.315 to -0.7407	Yes	***
Source data for Fig. 4j		Ctrl/+Dox						iUVRAG(FS)/+Dox
	Saline	7	6	7				9	8	9
	MCC950	4	1	7	6	6	7	8	7	7	7	7
	Statistical analysis between different group: Two-way ANOVA with multiple comparisons using Graphpad Prism software
	ANOVA	Mean Diff.	95% CI of diff.	Significance	P value summary
	Ctrl/+Dox; Saline vs iUVRAG/-Dox; Saline	2 ± 0.4714	0.6912 to 3.309	Yes	*
	Ctrl/+Dox; MCC950 vs iUVRAG/-Dox; MCC950	2.033 ± 1.061	-0.3669 to 4.434	No	ns
	Ctrl/+Dox; Saline vs Ctrl/+Dox; MCC950	-1.5 ± 1.402	-4.814 to 1.814	No	ns
	iUVRAG/-Dox; Saline vs iUVRAG/-Dox; MCC950	-1.467 ± 0.3611	-2.35 to -0.5832	Yes	**
Source data for Fig. 4l	IL-1beta	Ctrl/+Dox				iUVRAG(FS)/+Dox
	DSS+Saline	151.388	108.142	138.888	102.134	211.537	265.343	178.627
	DSS+MCC950	43.7761	41.7239	7.65672	33.7388	61.3881	113.105	101.239	79.6182	54.7512
	Statistical analysis between different group: Two-way ANOVA with multiple comparisons using Graphpad Prism software
	ANOVA	Mean Diff.	95% CI of diff.	Significance	P value summary
	Ctrl/+Dox; Saline vs iUVRAG(FS)/+Dox; Saline	-93.36	-155 to -31.72	Yes	**
	Ctrl/+Dox; MCC950 vs iUVRAG(FS)/+Dox; MCC950	-50.3	-104.4 to 3.844	No	ns
	Ctrl/+Dox; Saline vs Ctrl/+Dox; MCC950	93.41	36.34 to 150.5	Yes	**
	iUVRAG(FS)/+Dox; Saline vs iUVRAG(FS)/+Dox; MCC950	136.5	77.54 to 195.4	Yes	****
	IL-6	Ctrl/+Dox				iUVRAG(FS)/+Dox
	DSS+Saline	27.2724	28.32	43.3486	40.3391	44.0724	42.7962	27.12	31.4629
	DSS+MCC950	2.09143	6.96762	31.2914	35.7295	0.32	43.0057	6.96762	1.8819
	Statistical analysis between different group: Two-way ANOVA with multiple comparisons using Graphpad Prism software
	ANOVA	Mean Diff.	95% CI of diff.	Significance	P value summary
	Ctrl/+Dox; Saline vs iUVRAG(FS)/+Dox; Saline	-1.543	-31.82 to 28.73	No	ns
	Ctrl/+Dox; MCC950 vs iUVRAG(FS)/+Dox; MCC950	5.976	-24.3 to 36.25	No	ns
	Ctrl/+Dox; Saline vs Ctrl/+Dox; MCC950	15.8	-14.47 to 46.07	No	ns
	iUVRAG(FS)/+Dox; Saline vs iUVRAG(FS)/+Dox; MCC950	23.32	-6.954 to 53.59	No	ns
	TNF-alpha	Ctrl/+Dox				iUVRAG(FS)/+Dox
	DSS+Saline	6.05333	1.65333	6.91048		0.60571	14.6438	9.00571
	DSS+MCC950	3.40571	5.04381	2.79619		12.32	1.00571	4.37714	2.91048
	Statistical analysis between different group: Two-way ANOVA with multiple comparisons using Graphpad Prism software
	ANOVA	Mean Diff.	95% CI of diff.	Significance	P value summary
	Ctrl/+Dox; Saline vs iUVRAG(FS)/+Dox; Saline	-3.213	-15 to 8.579	No	ns
	Ctrl/+Dox; MCC950 vs iUVRAG(FS)/+Dox; MCC950	-1.405	-12.44 to 9.626	No	ns
	Ctrl/+Dox; Saline vs Ctrl/+Dox; MCC950	1.124	-10.67 to 12.92	No	ns
	iUVRAG(FS)/+Dox; Saline vs iUVRAG(FS)/+Dox; MCC950	2.932	-8.099 to 13.96	No	ns

## Sheet: Figure 5
Source data for Fig. 5b
	Tumor number per mouse	Ctrl/+Dox	iUVRAG(FS)/-Dox	iUVRAG(FS)/+Dox
		6	4	8
		6	5	10
		5	9	10
		4	8	10
		4	4	11
		4		11
		3		12
		3		13
				13
				14
				15
				15
	N	8	5	12
	Mean	4.375	6	11.83
	SD	1.188	2.345	2.209
	Statistical analysis between different group: One-way ANOVA with multiple comparisons using Graphpad Prism software
	ANOVA	Mean Diff.	95% CI of diff.	Significance	P value summary
	Ctrl/+Dox vs iUVRAG(FS)/-Dox	-1.625	-4.449 to 1.199	No	ns
	Ctrl/+Dox vs iUVRAG(FS)/+Dox	-7.458	-9.719 to -5.197	Yes	****
	iUVRAG(FS)/-Dox vs iUVRAG(FS)/+Dox	-5.833	-8.47 to -3.197	Yes	****
Source data for Fig. 5c
	Tumor size per tumor-bearing mice (mm)	Ctrl/+Dox	iUVRAG(FS)/-Dox	iUVRAG(FS)/+Dox
		2.17633	2.31663	3.14487
		2.239	1.76875	2.5299
		2.103	2.01443	2.62978
		2.38233		2.95063
		2.2404		3.9022
		2.64433		2.16818
	N	6	3	6
	Mean	2.298	2.033	2.888
	SD	0.1932	0.2744	0.6019
	Statistical analysis between different group: One-way ANOVA with multiple comparisons using Graphpad Prism software
	ANOVA	Mean Diff.	95% CI of diff.	Significance	P value summary
	Ctrl/+Dox vs iUVRAG(FS)/-Dox	0.2643	-0.534 to 1.063	No	ns
	Ctrl/+Dox vs iUVRAG(FS)/+Dox	-0.8543	-1.653 to -0.05603	Yes	*
Source data for Fig. 5d
	Tumor load (mm)	Ctrl/+Dox	iUVRAG(FS)/-Dox	iUVRAG(FS)/+Dox
		6.529	11.936	19.079
		8.956	7.075	25.159
		8.412	14.101	25.299
		14.294		23.668
		11.202		23.605
		7.933		39.022
		10.522		23.85
	N	7	3	7
	Mean	9.693	11.04	25.67
	SD	2.563	3.598	6.241
	Statistical analysis between different group: One-way ANOVA with multiple comparisons using Graphpad Prism software
	ANOVA	Mean Diff.	95% CI of diff.	Significance	P value summary
	Ctrl/+Dox vs iUVRAG(FS)/-Dox	-1.345	-9.692 to 7.002	No	ns
	Ctrl/+Dox vs iUVRAG(FS)/+Dox	-15.98	-22.44 to -9.511	Yes	****
Source data for Fig. 5g
	Crypt damage score	Ctrl/+Dox	iUVRAG(FS)/-Dox	iUVRAG(FS)/+Dox
		0	0	4
		2	1	3
		1	1	4
		2	2	3
		2	0	3
		0	2	2
		2	2	3
		0	1	2
		2	0	2
		0	0	3
	N	10	10	10
	Mean	1.1	0.9	2.9
	SD	0.9944	0.8756	0.7379
	Statistical analysis between different group: One-way ANOVA with multiple comparisons using Graphpad Prism software
	ANOVA	Mean Diff.	95% CI of diff.	Significance	P value summary
	Ctrl/+Dox vs iUVRAG(FS)/-Dox	0.2	-0.7709 to 1.171	No	ns
	Ctrl/+Dox vs iUVRAG(FS)/+Dox	-1.8	-2.771 to -0.8291	Yes	***
	Total histological score	Ctrl/+Dox	iUVRAG(FS)/-Dox	iUVRAG(FS)/+Dox
		0	1	8
		5	3	8
		4	3	9
		0	4	7
		0	0	6
		5	5	7
		3	3	8
		3	3	8
		1	2	7
		5	2	6
	N	10	10	10
	Mean	2.6	2.6	7.4
	SD	2.171	1.43	0.9661
	Statistical analysis between different group: One-way ANOVA with multiple comparisons using Graphpad Prism software
	ANOVA	Mean Diff.	95% CI of diff.	Significance	P value summary
	Ctrl/+Dox vs iUVRAG(FS)/-Dox	0	-1.775 to 1.775	No	ns
	Ctrl/+Dox vs iUVRAG(FS)/+Dox	-4.8	-6.575 to -3.025	Yes	****

## Sheet: Figure 7
Source data for Fig. 7b
	Crypt length (um)	Ctrl/+Dox	iUVRAG(FS)/+Dox
		150.514	302.434
		151.877	282.03
		166.511	241.649
		169.232	277.273
		144.42	299.993
		148.185	348.671
		183.465	319.247
		196.81	326.855
		208.541	339.267
		201.235	311.557
		202.725	328.85
		209.439	226.638
		198.236	219.184
		207.806	243.606
		314.107	270.545
		322.915	242.88
		264.426	250.852
		250.261	228.75
			266.914
			255.227
			261.72
	N	18	21
	Mean	205	278.3
	SD	52.84	39.75
	Statistical analysis between different group: Student’s t-test using Graphpad Prism software
	Unpaired t-test	Mean Diff.	95% CI of diff.	Significance	P value summary
	Ctrl/+Dox vs iUVRAG(FS)/+Dox	73.25 ± 14.85	43.17 to 103.3	Yes	****
Source data for Fig. 7d
	No. of Ki67+ cells per 99,108 um^2	Ctrl/+Dox	iUVRAG(FS)/+Dox
		0	138
		0	83
		0	59
		18	103
		19	116
		0	170
		4	88
		15	79
		0	86
		0	79
		0	86
	N	11	11
	Mean	5.091	98.82
	SD	8.006	31.59
	Statistical analysis between different group: Student’s t-test using Graphpad Prism software
	Unpaired t-test	Mean Diff.	95% CI of diff.	Significance	P value summary
	Ctrl/+Dox vs iUVRAG(FS)/+Dox	93.73 ± 9.827	73.23 to 114.2	Yes	****
	No. of gamma-H2AX+ cells/crypt	Ctrl/+Dox	iUVRAG(FS)/+Dox
		18	56
		14	59
		8	50
		15	51
		14	24
		17	30
		10	38
		25	46
		23	49
		23	46
		17	59
		13	45
			29
			44
			39
			34
	N	12	16
	Mean	16.42	43.69
	SD	5.23	10.63
	Statistical analysis between different group: Student’s t-test using Graphpad Prism software
	Unpaired t-test	Mean Diff.	95% CI of diff.	Significance	P value summary
	Ctrl/+Dox vs iUVRAG(FS)/+Dox	27.27 ± 3.345	20.4 to 34.15	Yes	****
Source data for Fig. 7f
	No. Nuclear beta-catenin/crypt	Ctrl/+Dox	iUVRAG(FS)/+Dox
		1	5
		2	4
		0	7
		0	6
		0	5
		1	6
		1	8
		2	5
		0	6
		0	8
	N	10	10
	Mean	0.7	6
	SD	0.8233	1.333
	Statistical analysis between different group: Student’s t-test using Graphpad Prism software
	Unpaired t-test	Mean Diff.	95% CI of diff.	Significance	P value summary
	Ctrl/+Dox vs iUVRAG(FS)/+Dox	5.3 ± 0.4955	4.259 to 6.341	Yes	****
Source data for Fig. 7h
	mRNA expression (fold change)	Ctrl/+Dox	iUVRAG(FS)/+Dox
	beta-catenin	1.03638	1.04963
		0.947495	1.05845
		0.888765	1.01072
	N	3	3
	Mean	0.957545	1.0396
	SD	0.0743163	0.0253994
	c-Myc	1.07	7.74
		0.97	7.4
		0.97	8.36
	N	3	3
	Mean	1.00333	7.83333
	SD	0.057735	0.486758
	Cyclin D1	0.989885	9.84009
		0.938881	9.89049
		1.07123	10.1817
	N	3	3
	Mean	1	9.97077
	SD	0.0667538	0.184419
	Axin 2	1.06984	9.836
		0.980976	9.60539
		0.869745	9.79075
		3	3
	Mean	0.97352	9.74405
	SD	0.100255	0.122194
	Statistical analysis between different group: two-way ANOVA with multiple comparisons using Graphpad Prism software
	ANOVA	Mean Diff.	95% CI of diff.	Significance	P value summary
	catenin:FS vs. catenin:ctrl	0.08205	-0.4743 to 0.6384	No	ns
	c-myc:FS vs. c-myc:ctrl	6.83	6.274 to 7.386	Yes	****
	cyclinD1:FS vs. cyclinD1:ctrl	8.971	8.414 to 9.527	Yes	****
	Axin2:FS vs. Axin2:ctrl	8.771	8.214 to 9.327	Yes	****
Source data for Fig. 7k
	p62/actin	UVRAG FS expression
		0ug	1ug	4ug	8ug
		0.071259	0.423162	1.07028	3.04969
		0.076538	0.45678	0.870113	2.96913
		0.065539	0.393678	0.96253	3.41529
	Mean	0.071112	0.42454	0.967641	3.1447
	SD	0.00550097	0.0315736	0.100181	0.237769
	Statistical analysis between different group: one-way ANOVA with multiple comparisons using Graphpad Prism software
	ANOVA	Mean Diff.	95% CI of diff.	Significance	P value summary
	FS-0ug vs. FS-1ug	-0.3534	-0.6933 to -0.01352	Yes	*
	FS-1ug vs. FS-4ug	-0.5431	-0.8830 to -0.2032	Yes	**
	FS-4ug vs. FS-8ug	-2.177	-2.517 to -1.837	Yes	****
Source data for Fig.7l
	mRNA expression (fold change)	UVRAG FS expression
		0ug	1ug	4ug	8ug
	beta-catenin	0.964789	1.06172	1.18773	0.898933
		1.12049	1.01348	1.06463	0.970009
		0.914274	0.959477	0.923527	1.10021
	N	3	3	3	3
	Mean	0.999852	1.01156	1.05863	0.989718
	SD	0.107488	0.0511498	0.132205	0.102077
	c-Myc	0.921537	1.77489	3.8652	7.51932
		1.04288	1.85474	4.44066	7.40209
		1.03522	1.87155	5.22814	7.21308
	N	3	3	3	3
	Mean	0.999879	1.83373	4.51133	7.37816
	SD	0.0679546	0.0516427	0.684211	0.154515
	Cyclin D1	0.755256	1.4141	2.45518	4.52497
		1.06708	1.57116	2.29602	6.17516
		1.17755	1.55605	2.35462	5.3868
	N	3	3	3	3
	Mean	0.99996	1.51377	2.36861	5.36231
	SD	0.218999	0.0866463	0.0804947	0.825368
	Axin 2	0.676622	1.83748	4.28277	5.6279
		1.01978	2.15309	4.06469	6.14365
		1.30964	2.10413	4.79511	5.6606
	N	3	3	3	3
	Mean	1.00201	2.03157	4.38085	5.81071
	SD	0.316881	0.169858	0.374957	0.28879
	Statistical analysis between different group: one-way ANOVA with multiple comparisons using Graphpad Prism software
	ANOVA	Mean Diff.	95% CI of diff.	Significance	P value summary
	c-myc:1 vs. c-myc:0	0.8338	-0.2397 to 1.907	No	ns
	c-myc:4 vs. c-myc:0	3.511	2.438 to 4.585	Yes	****
	c-myc:8 vs. c-myc:0	6.378	5.305 to 7.452	Yes	****
	CyclinD1:1 vs. CyclinD1:0	0.5138	-0.5597 to 1.587	No	ns
	CyclinD1:4 vs. CyclinD1:0	1.369	0.2951 to 2.442	Yes	**
	CyclinD1:8 vs. CyclinD1:0	4.362	3.289 to 5.436	Yes	****
	Axin2:1 vs. Axin2:0	1.03	-0.04400 to 2.103	No	ns
	Axin2:4 vs. Axin2:0	3.379	2.305 to 4.452	Yes	****
	Axin2:8 vs. Axin2:0	4.809	3.735 to 5.882	Yes	****
	beta-catenin:1 vs. beta-catenin:0	-0.01171	-0.4358 to 0.4124	No	ns
	beta-catenin:4 vs. beta-catenin:0	-0.05878	-0.6422 to 0.5247	No	ns
	beta-catenin:8 vs.beta-catenin:0	0.01013	-0.6899 to 0.7102	No	ns
	beta-catenin:1 vs. beta-catenin:4	-0.04707	-0.3713 to 0.2772	No	ns
	beta-catenin:1 vs. beta-catenin:8	0.02184	-0.5899 to 0.6336	No	ns
	beta-catenin:4 vs. beta-catenin:8	0.06891	-0.8664 to 1.004	No	ns
Source data for Fig.7m
	Cell cycle	SW480-Vector			SW480-UVRAG FS
	G0/G1	66.1	66.2	68.1	46.5	49.3	42.8
	S	15.5	15	15	26.2	25.2	27.1
	G2/M	18.4	18.8	16.9	27.3	25.5	30.1
	Statistical analysis between different group: two-way ANOVA with multiple comparisons using Graphpad Prism software
	ANOVA (UVRAG FS vs Vector)	Mean Diff.	95% CI of diff.	Significance	P value summary
	G0-G1	-20.6	-24.65 to -16.55	Yes	****
	S	11	6.947 to 15.05	Yes	****
	G2-M	9.6	5.547 to 13.65	Yes	****

## Sheet: Figure 8
Source data for Fig. 8a	Spleen	Ctrl/+Dox (n=4)				iUVRAG(FS)/+Dox (n=4)
	% of cells with >2 centrosomes	1.4359	0	2.33766	0.478469	6.4408	5.91209	6.90824	10.3333
	Statistical analysis between different group: Student’s t-test using Graphpad Prism software
	Unpaired t-test	Mean Diff.	95% CI of diff.	Significance	P value summary
	Ctrl/+Dox vs iUVRAG(FS)/+Dox	6.336 ± 1.126	3.58 to 9.091	Yes	**
	Lung	Ctrl/+Dox (n=4)				iUVRAG(FS)/+Dox (n=4)
	% of cells with >2 centrosomes	4.42613	3.11111	5.76923	2.53968	6.07615	7.51295	5.17752	9.16667
	Statistical analysis between different group: Student’s t-test using Graphpad Prism software
	Unpaired t-test	Mean Diff.	95% CI of diff.	Significance	P value summary
	Ctrl/+Dox vs iUVRAG(FS)/+Dox	3.022 ± 1.131	0.2534 to 5.79	Yes	*
	Colon	Ctrl/+Dox (n=4)				iUVRAG(FS)/+Dox (n=4)
	% of cells with >2 centrosomes	3.53175	3.33766	2.25	6.66667	16.4246	14.7137	12.6623	8.94444
	Statistical analysis between different group: Student’s t-test using Graphpad Prism software
	Unpaired t-test	Mean Diff.	95% CI of diff.	Significance	P value summary
	Ctrl/+Dox vs iUVRAG(FS)/+Dox	9.24 ± 1.869	4.667 to 13.81	Yes	**
	Liver	Ctrl/+Dox (n=4)				iUVRAG(FS)/+Dox (n=4)
	% of cells with >2 centrosomes	2.90909	1.04167	2.97591	3.25321	9.42308	6.20513	4.33766	7.16667
	Statistical analysis between different group: Student’s t-test using Graphpad Prism software
	Unpaired t-test	Mean Diff.	95% CI of diff.	Significance	P value summary
	Ctrl/+Dox vs iUVRAG(FS)/+Dox	4.238 ± 1.173	1.368 to 7.108	Yes	*
Source data for Fig. 8d	Metaphase Spread	Ctrl/+Dox (n=5)					iUVRAG(FS)/+Dox (n=5)
	2 Months	0	0	14	25	25	50	20	25	50	60
	18 Months	30	10	20	28.5714	28.5714	66.67	80	80	57.1429	75
	Statistical analysis between different group: Student’s t-test using Graphpad Prism software
	Unpaired t-test	Mean Diff.	95% CI of diff.	Significance	P value summary
	Ctrl/+Dox; 2mo vs iUVRAG(FS)/+Dox; 2 mo	-28.2	-50.91 to -5.488	Yes	*
	Ctrl/+Dox; 18mo vs iUVRAG(FS)/+Dox; 18 mo	-48.33	-71.05 to -25.62	Yes	****

## Sheet: Figure S1
Source data for Fig. S1b
	relative UVRAG FS expression	Ctrl/+Dox	iUVRAG(FS)/-Dox	iUVRAG(FS)/+Dox
	Spleen	1.51	2.15	41.27
		2.95	1.35	56.75
		1.05	3.61	54.01
		1.39	1.26	46.63
	N	4	4	4
	Mean	1.725	2.0925	49.665
	SD	0.839583	1.08788	7.04186
	Colon	0.814	3.402	63.419
		1	5.121	51.614
		1.719	1.418	55.7
	N	3	3	3
	Mean	1.17767	3.31367	56.911
	SD	0.477944	1.85308	5.99495
	Liver	3.51	2.15	61.27
		2.95	1.35	56.75
		2.95	3.61	64.01
		1.39	1.26	60.63
	N	4	4	4
	Mean	2.7	2.0925	60.665
	SD	0.91236	1.08788	2.99352
	Lung	1.67	3.32	70.86
		3.85	3.05	78.1
		1.07	4.75	69.24
		2.43	2.75	69.42
		4	4	4
	Mean	2.255	3.4675	71.905
	SD	1.20015	0.886129	4.19315
	Statistical analysis between different group: one-way ANOVA using Graphpad Prism software
	ANOVA	Mean Diff.	95% CI of diff.	Significance	P value summary
	spleen
	Ctrl/+DOX vs. iUVRAG(FS)/-DOX	-0.3675	-3.986 to 3.251	No	ns
	Ctrl/+DOX vs. iUVRAG(FS)/+DOX	-47.94	-61.89 to -33.99	Yes	**
	iUVRAG(FS)/-DOX vs. iUVRAG(FS)/+DOX	-47.57	-62.13 to -33.02	Yes	**
	colon
	Ctrl/+DOX vs. iUVRAG(FS)/-DOX	-2.136	-11.24 to 6.966	No	ns
	Ctrl/+DOX vs. iUVRAG(FS)/+DOX	-55.73	-64.84 to -46.63	Yes	****
	iUVRAG(FS)/-DOX vs. iUVRAG(FS)/+DOX	-53.6	-62.70 to -44.50	Yes	****
	Liver
	Ctrl/+DOX vs. iUVRAG(FS)/-DOX	0.6075	-1.612 to 2.827	No	ns
	Ctrl/+DOX vs. iUVRAG(FS)/+DOX	-57.97	-64.42 to -51.51	Yes	****
	iUVRAG(FS)/-DOX vs. iUVRAG(FS)/+DOX	-58.57	-63.14 to -54.00	Yes	****
	Lung
	Ctrl/+DOX vs. iUVRAG(FS)/-DOX	-1.213	-6.285 to 3.860	No	ns
	Ctrl/+DOX vs. iUVRAG(FS)/+DOX	-69.65	-74.72 to -64.58	Yes	****
	iUVRAG(FS)/-DOX vs. iUVRAG(FS)/+DOX	-68.44	-73.51 to -63.36	Yes	****

## Sheet: Figure S2
Source data for Fig. S2b
	Bcl-2-associated Bec vs total Bec	IP: IgG	IP: Beclin1
		Ctrl/+Dox	Ctrl/+Dox	iUVRAG FS/-Dox	iUVRAG FS/+Dox
		0	1	0.994935	2.49443
		0	0.79609	1.06605	3.70254
		0	1.43106	1.87899	3.25023
	Mean	0	1.07572	1.31332	3.14907
	SD	0	0.324187	0.491168	0.610376
	Statistical analysis between different group: one-way ANOVA using Graphpad Prism software
	ANOVA	Mean Diff.	95% CI of diff.	Significance	P value summary
	Ctrl/+DOX vs. iUVRAG(FS)/-DOX	-0.2376	-1.346 to 0.8709	No	ns
	Ctrl/+DOX vs. iUVRAG(FS)/+DOX	-2.073	-3.182 to -0.9649	Yes	**
	iUVRAG(FS)/-DOX vs. iUVRAG(FS)/+DOX	-1.836	-2.944 to -0.7273	Yes	**
	K63Ub-Bec vs Bec	IP: IgG	IP: Beclin1
		Ctrl/+Dox	Ctrl/+Dox	iUVRAG FS/-Dox	iUVRAG FS/+Dox
		0	1	1.05183	0.491069
		0	0.881118	0.913161	0.52643
		0	1.25253	1.1627	0.595476
	Mean	0	1.04455	1.04256	0.537658
	SD	0	0.189673	0.125029	0.0531014
	Statistical analysis between different group: one-way ANOVA using Graphpad Prism software
	ANOVA	Mean Diff.	95% CI of diff.	Significance	P value summary
	Ctrl/+DOX vs. iUVRAG(FS)/-DOX	0.001987	-0.3030 to 0.3070	No	ns
	Ctrl/+DOX vs. iUVRAG(FS)/+DOX	0.5069	0.2019 to 0.8119	Yes	**
	iUVRAG(FS)/-DOX vs. iUVRAG(FS)/+DOX	0.5049	0.1999 to 0.8099	Yes	**

## Sheet: Figure S3
Source data for Fig. S3b
	Total-IκBα/Actin	iUVRAG FS/-Dox						iUVRAG FS/+Dox
		0 min	15 min	30 min	60 min	90 min	120 min	0 min	15 min	30 min	60 min	90 min	120 min
		0.98121	0.85806	0.523939	0.687746	0.72056	0.885376	0.82501	0.777855	0.42846	0.601171	0.623411	0.807186
		0.94121	0.805325	0.484326	0.594321	0.824562	0.935304	0.905243	0.773532	0.476433	0.584235	0.694632	0.824538
		0.921322	0.815253	0.566568	0.70343	0.804326	0.954357	0.886436	0.785432	0.502141	0.654354	0.753241	0.866547
	Mean	0.947914	0.826213	0.524944	0.661833	0.78315	0.925012	0.87223	0.77894	0.469011	0.613253	0.690428	0.832757
	SD	0.0305017	0.0280236	0.0411301	0.0589904	0.0551401	0.0356236	0.0419611	0.00602387	0.037397	0.0365877	0.065017	0.0305222
	p-IκBα/Actin	iUVRAG FS/-Dox						iUVRAG FS/+Dox
		0 min	15 min	30 min	60 min	90 min	120 min	0 min	15 min	30 min	60 min	90 min	120 min
		0.312958	0.822934	0.894928	0.860007	0.697137	0.425822	0.452837	0.761612	1.11347	0.820294	0.68098	0.486274
		0.353439	0.734229	0.964236	0.900007	0.656557	0.355822	0.412837	0.881536	0.987431	0.950294	0.731433	0.557866
		0.263131	0.804394	0.934928	0.780007	0.717137	0.335822	0.385228	0.866373	1.11324	0.924353	0.783243	0.445628
	Mean	0.309843	0.787186	0.931364	0.846674	0.690277	0.372489	0.416967	0.836507	1.07138	0.898313	0.731885	0.496589
	SD	0.0452345	0.0467891	0.0347909	0.061101	0.0308672	0.0472582	0.0339929	0.0653029	0.0727042	0.0688006	0.0511329	0.0568259
	Statistical analysis between different group: two-way ANOVA using Graphpad Prism software
	ANOVA	Mean Diff.	95% CI of diff.	Significance	P value summary
	Total-IκBα/Actin
	0:FS+DOX vs. 0:FS-DOX	-0.07568	-0.1985 to 0.04715	No	ns
	15:FS+DOX vs. 15:FS-DOX	-0.04727	-0.1701 to 0.07556	No	ns
	30:FS+DOX vs. 30:FS-DOX	-0.05593	-0.1788 to 0.06690	No	ns
	60:FS+DOX vs. 60:FS-DOX	-0.04858	-0.1714 to 0.07425	No	ns
	90:FS+DOX vs. 90:FS-DOX	-0.09272	-0.2156 to 0.03011	No	ns
	120:FS+DOX vs. 120:FS-DOX	-0.09226	-0.2151 to 0.03058	No	ns
	p-IκBα/Actin
	0:FS+DOX vs. 0:FS-DOX	0.1071	-0.06531 to 0.2796	No	ns
	15:FS+DOX vs. 15:FS-DOX	0.04932	-0.1231 to 0.2218	No	ns
	30:FS+DOX vs. 30:FS-DOX	0.14	-0.01587 to 0.2959	No	ns
	60:FS+DOX vs. 60:FS-DOX	0.05164	-0.1043 to 0.2075	No	ns
	90:FS+DOX vs. 90:FS-DOX	0.04161	-0.1143 to 0.1975	No	ns
Source data for Fig. S3d
	mRNA expression (fold change)	PBS			LPS
		Ctrl/+Dox	iUVRAG(FS)/-Dox	iUVRAG(FS)/+Dox	Ctrl/+Dox	iUVRAG(FS)/-Dox	iUVRAG(FS)/+Dox
	TNF-α	1.16025	0.966809	0.907585	29.635	36.5076	25.7495
		1.15464	0.960479	0.848627	27.471	38.7479	23.5294
		1.27004	0.937349	0.954176	27.5791	21.5134	24.0193
		1.23927	0.937337	1.05248	22.4408	22.497	30.7925
		1.17789	0.769463	0.99397	38.0491	26.3041	32.3494
		1.26098	0.786011	1.06602	35.9158	23.9913	32.2002
	N	6	6	6	6	6	6
	Mean	1.21051	0.892908	0.970477	30.1818	28.2602	28.1067
	SD	0.0522136	0.0901572	0.0842308	5.81583	7.4672	4.12762
	IL-6	0.745216	0.798703	1.22545	162.02	105.141	137.988
		0.605303	0.917468	2.32772	153.055	121.139	128.228
		0.856028	0.791444	1.97065	173.242	130.833	143.247
		1.49043	0.983318	1.7455	96.6574	166.245	100.022
		1.5974	2.25907	1.77514	90.2147	154.109	104.802
		1.83494	1.71206	0.699133	85.9196	180.833	106.391
	N	6	6	6	6	6	6
	Mean	1.18822	1.24368	1.62393	126.852	143.05	120.113
	SD	0.514471	0.604504	0.577444	40.0124	28.8246	18.6917
	IFN-β	1.47009	0.991708	1.26942	14.4857	12.9094	13.1759
		1.76302	1.03112	1.83217	14.5192	15.0816	10.2243
		1.39849	1.13475	1.58745	15.5457	15.2773	10.8938
		0.973685	1.32743	0.661615	15.8613	15.8368	17.76
		0.955935	1.05111	0.682294	16.0249	16.5627	17.3943
		0.938556	0.877435	0.858759	15.5518	16.155	17.3644
	N	6	6	6	6	6	6
	Mean	1.24996	1.06893	1.14862	15.3314	15.3038	14.4688
	SD	0.344529	0.15201	0.492556	0.667992	1.29435	3.47114
	IL-1β	1.52008	0.406511	1.856	61.8766	55.5562	47.6889
		1.91963	0.974599	1.9931	65.9559	45.6013	52.9149
		1.21119	0.789656	1.81055	65.278	50.1821	52.0703
		1.51638	0.764097	0.485126	50.3901	82.547	58.1063
		1.93127	1.15815	0.970252	56.0121	67.9808	55.4194
		1.53571	1.15376	1.67837	48.6328	83.6351	65.6303
	N	6	6	6	6	6	6
	Mean	1.60571	0.874463	1.46557	58.0243	64.2504	55.305
	SD	0.275824	0.28526	0.600272	7.4953	16.4057	6.14253
	IL-18	1.22271	0.930761	1.53675	14.5184	15.0681	16.4198
		1.44064	0.798314	1.26378	16.6773	16.2876	17.2298
		1.50656	0.795501	1.53296	14.7259	12.7462	19.8548
		2.14421	0.891873	0.82194	21.1264	15.9223	23.618
		1.55165	0.973826	0.825285	19.7102	17.6258	22.8989
		1.21496	1.25221	1.0318	14.6353	18.2031	14.7126
	N	6	6	6	6	6	6
	Mean	1.51346	0.940414	1.16875	16.8989	15.9755	19.1223
	SD	0.340087	0.168508	0.326834	2.8753	1.95129	3.61499
	Statistical analysis between different group: two-way ANOVA using Graphpad Prism software
	ANOVA	Mean Diff.	95% CI of diff.	Significance	P value summary
	TNF-α
	PBS:FS-DOX vs. PBS:Control+DOX	-0.3176	-7.721 to 7.086	No	ns
	PBS:FS+DOX vs. PBS:Control+DOX	-0.24	-7.643 to 7.163	No	ns
	PBS:FS+DOX vs. PBS:FS-DOX	0.07757	-7.326 to 7.481	No	ns
	LPS:FS-DOX vs. LPS:Control+DOX	-1.922	-9.325 to 5.482	No	ns
	LPS:FS+DOX vs. LPS:Control+DOX	-2.075	-9.478 to 5.328	No	ns
	LPS:FS+DOX vs. LPS:FS-DOX	-0.1534	-7.557 to 7.250	No	ns
	LPS:Control+DOX vs. PBS:Control+DOX	28.97	21.57 to 36.37	Yes	****
	LPS:FS-DOX vs. PBS:FS-DOX	27.37	19.96 to 34.77	Yes	****
	LPS:FS+DOX vs. PBS:FS+DOX	27.14	19.73 to 34.54	Yes	****
	IL-6
	PBS:FS-DOX vs. PBS:Control+DOX	0.05546	-37.76 to 37.87	No	ns
	PBS:FS+DOX vs. PBS:Control+DOX	0.4357	-37.38 to 38.25	No	ns
	PBS:FS+DOX vs. PBS:FS-DOX	0.3803	-37.43 to 38.19	No	ns
	LPS:FS-DOX vs. LPS:Control+DOX	16.2	-21.62 to 54.01	No	ns
	LPS:FS+DOX vs. LPS:Control+DOX	-6.739	-44.55 to 31.08	No	ns
	LPS:FS+DOX vs. LPS:FS-DOX	-22.94	-60.75 to 14.88	No	ns
	LPS:Control+DOX vs. PBS:Control+DOX	125.7	87.85 to 163.5	Yes	****
	LPS:FS-DOX vs. PBS:FS-DOX	141.8	104.0 to 179.6	Yes	****
	LPS:FS+DOX vs. PBS:FS+DOX	118.5	80.67 to 156.3	Yes	****
	IFN-β
	PBS:FS-DOX vs. PBS:Control+DOX	-0.181	-2.916 to 2.554	No	ns
	PBS:FS+DOX vs. PBS:Control+DOX	-0.1013	-2.836 to 2.634	No	ns
	PBS:FS+DOX vs. PBS:FS-DOX	0.07969	-2.655 to 2.815	No	ns
	LPS:FS-DOX vs. LPS:Control+DOX	-0.02763	-2.763 to 2.707	No	ns
	LPS:FS+DOX vs. LPS:Control+DOX	-0.8627	-3.598 to 1.872	No	ns
	LPS:FS+DOX vs. LPS:FS-DOX	-0.835	-3.570 to 1.900	No	ns
	LPS:Control+DOX vs. PBS:Control+DOX	14.08	11.35 to 16.82	Yes	****
	LPS:FS-DOX vs. PBS:FS-DOX	14.23	11.50 to 16.97	Yes	****
	LPS:FS+DOX vs. PBS:FS+DOX	13.32	10.59 to 16.06	Yes	****
	IL-1β
	PBS:FS-DOX vs. PBS:Control+DOX	-0.7312	-14.40 to 12.94	No	ns
	PBS:FS+DOX vs. PBS:Control+DOX	-0.1401	-13.81 to 13.53	No	ns
	PBS:FS+DOX vs. PBS:FS-DOX	0.5911	-13.08 to 14.26	No	ns
	LPS:FS-DOX vs. LPS:Control+DOX	6.226	-7.444 to 19.90	No	ns
	LPS:FS+DOX vs. LPS:Control+DOX	-2.719	-16.39 to 10.95	No	ns
	LPS:FS+DOX vs. LPS:FS-DOX	-8.945	-22.62 to 4.724	No	ns
	LPS:Control+DOX vs. PBS:Control+DOX	56.42	42.75 to 70.09	Yes	****
	LPS:FS-DOX vs. PBS:FS-DOX	63.38	49.71 to 77.05	Yes	****
	LPS:FS+DOX vs. PBS:FS+DOX	53.84	40.17 to 67.51	Yes	****
	IL-18
	PBS:FS-DOX vs. PBS:Control+DOX	-0.573	-4.186 to 3.040	No	ns
	PBS:FS+DOX vs. PBS:Control+DOX	-0.3447	-3.957 to 3.268	No	ns
	PBS:FS+DOX vs. PBS:FS-DOX	0.2283	-3.384 to 3.841	No	ns
	LPS:FS-DOX vs. LPS:Control+DOX	-0.9234	-4.536 to 2.689	No	ns
	LPS:FS+DOX vs. LPS:Control+DOX	2.223	-1.389 to 5.836	No	ns
	LPS:FS+DOX vs. LPS:FS-DOX	3.147	-0.4659 to 6.759	No	ns
	LPS:Control+DOX vs. PBS:Control+DOX	15.39	11.77 to 19.00	Yes	****
	LPS:FS-DOX vs. PBS:FS-DOX	15.04	11.42 to 18.65	Yes	****
	LPS:FS+DOX vs. PBS:FS+DOX	17.95	14.34 to 21.57	Yes	****
Source data for Fig. S3e
	cell viability(%)	iUVRAG(FS)/-Dox		iUVRAG(FS)/+Dox
		PBS	LPS	PBS	LPS
		100.806	54.6154	148.097	41.25
		114.695	66.1539	83.045	45
		111.559	44.6154	105.882	35
		112.007	60	97.5779	13.75
		97.2222	56.1538	97.6218	36.25
		109.319	63.0769	92.7336	16.25
		103.047	73.8461	99.654	30
		94.9821	76.1539	94.8097	26.25
		90.9498	62.3077	92.0415	21.25
		65.4122	68.4615	95.5017	31.25
	N	10	10	10	10
	Mean	100	62.5385	100.696	29.625
	SD	14.5359	9.38651	17.6556	10.3254
	Statistical analysis between different group: two-way ANOVA using Graphpad Prism software
	ANOVA	Mean Diff.	95% CI of diff.	Significance	P value summary
	LPS: iUVRAG(FS)/-Dox vs. PBS: iUVRAG(FS)/-Dox	-37.46	-53.60 to -21.33	Yes	****
	LPS: iUVRAG(FS)/+Dox vs. LPS: iUVRAG(FS)/-Dox	-32.91	-49.05 to -16.78	Yes	****
	LPS: iUVRAG(FS)/+Dox vs. PBS: iUVRAG(FS)/+Dox	-71.07	-87.21 to -54.94	Yes	****
Source data for Fig. S3f
	mRNA expression (fold change)	Ctrl/+Dox		iUVRAG(FS)/+Dox
		PBS	LPS	PBS	LPS
	CXCL1	1.0575	1	92.9627	391.962
		0.972268	1.25966	78.1967	478.311
		0.826548	1.13928	86.3647	421.951
				70.7738	482.287
				89.3146	411.882
	N	3	3	5	5
	Mean	0.952104	1.13298	83.5225	437.279
	SD	0.116788	0.129945	8.96713	40.7519
	CXCL2	0.927436	1	63.746	170.509
		0.854248	1.06553	59.4853	188.838
		0.957564	1.0472	55.2171	169.825
				72.5486	193.259
				62.1521	174.753
	N	3	3	5	5
	Mean	0.913083	1.03758	62.6298	179.437
	SD	0.0531323	0.0338086	6.41665	10.8796
	CCL2	2.76388	3.17468	7.35484	25.1662
		3.16577	3.78047	7.36297	24.7869
		3.26487	3.28197	8.30956	28.5176
				8.52242	23.9126
				8.49807	26.791
	N	3	3	5	5
	Mean	3.06484	3.41238	8.00957	25.8349
	SD	0.265308	0.323265	0.599666	1.82701
	Statistical analysis between different group: two-way ANOVA using Graphpad Prism software
	ANOVA	Mean Diff.	95% CI of diff.	Significance	P value summary
	CXCL1
	ctrl-PBS vs. FS-PBS	-0.1809	-58.58 to 58.22	No	ns
	ctrl-LPS vs. FS-LPS	-353.8	-399.0 to -308.5	Yes	****
	CXCL2
	ctrl-PBS vs. FS-PBS	-0.1245	-17.80 to 17.55	No	ns
	ctrl-LPS vs. FS-LPS	-116.8	-130.5 to -103.1	Yes	****
	CCL2
	ctrl-PBS vs. FS-PBS	-0.3475	-3.070 to 2.375	No	ns
	ctrl-LPS vs. FS-LPS	-17.83	-19.93 to -15.72	Yes	****
Source data for Fig. S3g
	LPS+ATP	ATG5-WT				ATG5-KO
	Cleaved cas-11 vs pro-cas-11	1.08555	1.28555	0.970846	0.781555	1.43425	0.855463	0.994931	1.2747
	Cleaved cas-1 vs pro-cas-1	0.995715	0.97963	1.02466	1	3.89437	2.83134	3.12351	3.50416
	Cleaved IL-1beta vs pro-IL-1beta	0.951954	0.998636	1.04944	1	4.4002	3.51512	3.34896	2.64552
	Statistical analysis between different group: Student’s t-test using Graphpad Prism software
	Unpaired t-test ATG5-WT vs ATG5-KO	Mean Diff.	95% CI of diff.	Significance	P value summary
	Cleaved IL-1beta vs pro-IL-1beta	2.477	1.291 to 3.664	Yes	**
	Cleaved cas-1 vs pro-cas-1	2.338	1.606 to 3.071	Yes	**
	Cleaved cas-11 vs pro-cas-11	0.109	-0.5425 to 0.7604	Yes	ns
Source data for Fig. S3h
	Mitochondria membrane potential	iUVRAG(FS)/-Dox (n = 5 mice)								iUVRAG(FS)/+Dox (n = 5 mice)
	PBS	103.806	97.2713	101.48	97.4192	102.35	94.5667	105.025	98.0828	102.943	100.246	103.511	99.2843	100.425	99.9648	104.615	99.1977
	LPS+ATP	66.5759	64.3547	67.3811	77.9691	63.5118	76.9568	69.633	78.9866	55.4125	42.9125	50.5124	47.7668	58.1404	54.0346	60.8269	47.6601
	Statistical analysis between different group: Student’s t-test using Graphpad Prism software
	ANOVA	Mean Diff.	95% CI of diff.	Significance	P value summary
	iUVRAG(FS)/-Dox; PBS vs iUVRAG(FS)/+Dox;PBS	1.273 ± 1.497	-1.937 to 4.484	no	ns
	iUVRAG(FS)/-Dox; LPS+ATP vs iUVRAG(FS)/+Dox; LPS+ATP	-23.43 ± 3.1	-30.08 to -16.78	yes	****
	iUVRAG(FS)/-Dox; PBS vs iUVRAG(FS)/-Dox;LPS+ATP	-29.33 ± 2.593	-34.89 to -23.77	yes	****
	iUVRAG(FS)/+Dox; PBS vs iUVRAG(FS)/+Dox;LPS+ATP	-54.03 ± 2.265	-58.89 to -49.18	yes	****
Source data for Fig. S3i
	Cytosolic mtDNA (fold change)	iUVRAG(FS)/-Dox			iUVRAG(FS)/+Dox
		DMSO	LPS+ATP	LPS+ATP+MitoQ	DMSO	LPS+ATP	LPS+ATP+MitoQ
		0.971116	3.11502	1.09315	0.949739	6.83006	1.39641
		1.04661	3.41996	0.923015	1.05265	8.08453	1.09413
		0.982272	3.855	1.03918	0.99761	7.693	1.31182
	N	3	3	3	3	3	3
	Mean	1	3.46333	1.01845	1	7.53586	1.26746
	SD	0.0407508	0.371892	0.0869411	0.0514978	0.641829	0.155948
	Statistical analysis between different group: Two-way ANOVA with multiple comparisons using Graphpad Prism software
	ANOVA	Mean Diff.	95% CI of diff.	Significance	P value summary
	DMSO:FS+DOX vs. DMSO:CTRL+DOX	3.974e-08	-0.8574 to 0.8574	No	ns
	LPS+ATP:FS+DOX vs. LPS+ATP:CTRL+DOX	4.073	3.215 to 4.930	Yes	****
	MitoQ:FS+DOX vs. MitoQ:CTRL+DOX	0.249	-0.6084 to 1.106	No	ns
Source data for Fig. S3j
	%P62 on mitochondria	iUVRAG(FS)/-Dox (n = 3 exp. 20 cells/condition/exp)			iUVRAG(FS)/+Dox (n = 3 exp. 20 cells/condition/exp)
	PBS	0.0219	0.0379	0.0251	0.0477	0.0257	0.0356
	LPS+ATP	0.621	0.578	0.517	0.930057	0.91958	0.986815
	Statistical analysis between different group: Two-way ANOVA with multiple comparisons using Graphpad Prism software
	ANOVA	Mean Diff.	95% CI of diff.	Significance	P value summary
	PBS:FS+DOX vs. PBS:FS-DOX	0.008033	-0.07702 to 0.09309	No	ns
	LPS+ATP:FS+DOX vs. LPS+ATP:FS-DOX	0.3735	0.2884 to 0.4585	Yes	****
Source data for Fig. S3k
	Poly(dA:dT)	Ctrl/+Dox			iUVRAG(FS)/-Dox			iUVRAG(FS)/+Dox
	Cleaved IL-1beta vs pro-IL-1beta	0.984353	1.10652	0.909128	1.02127	1.22502	0.813067	0.96465	1.18925	0.716435
	Cleaved cas-1 vs pro-cas-1	0.983135	1.16599	0.950871	0.893752	1.02742	1.25137	1.07212	1.31496	0.954718
	Statistical analysis between different group: one-way ANOVA with multiple comparisons using Graphpad Prism software
	ANOVA	Mean Diff.	95% CI of diff.	Significance	P value summary
	Cleaved IL-1beta vs pro-IL-1beta
	Ctrl+DOX vs. FS-DOX	-0.01978	-0.3881 to 0.3486	No	ns
	Ctrl+DOX vs. FS+DOX	0.04322	-0.4302 to 0.5167	No	ns
	FS-DOX vs. FS+DOX	0.06301	-0.04218 to 0.1682	No	ns
	Cleaved cas-1 vs pro-cas-1
	Ctrl+DOX vs. FS-DOX	-0.02418	-0.8423 to 0.7940	No	ns
	Ctrl+DOX vs. FS+DOX	-0.0806	-0.3286 to 0.1674	No	ns
	FS-DOX vs. FS+DOX	-0.05642	-1.113 to 0.9999	No	ns

[truncated: 4 more sheets: Figure S4, Figure S5, Figure S7, Figure S8]
